# Supplementary material for: Patient and caregiver perspectives of an early integrated systemic sclerosis palliative care clinic: a qualitative study
Source: Rheumatol Adv Pract. 2025 Aug 20;9(4):rkaf098. doi: 10.1093/rap/rkaf098 (PMC12448292; doi:10.1093/rap/rkaf098)
Supplement: rkaf098_Supplementary_Data [file rkaf098_supplementary_data.zip]

Archive with 1 entries (1 files):
- 25-036 Supplementary Table S1.docx
